# Supplementary material for: Combined Preventive and Preconditioning Treatments for the Comorbidity of Alzheimer’s Disease and Ischemic Stroke in a GluN3A Knockout Mouse and a 5xFAD Mouse
Source: Cells. 2025 Nov 26;14(23):1871. doi: 10.3390/cells14231871 (PMC12691033; doi:10.3390/cells14231871)
Supplement: Supplementary file 1 [file cells-14-01871-s001.zip]

Archive with 1 entries (1 files):
- cells-3929298-supplementary.pdf
